# Supplementary material for: A new species of Themus (Themus) Motschulsky from Yunnan, China and a redescription of T. (T.) testaceicollis Wittmer, 1983 (Coleoptera, Cantharidae)
Source: Zookeys. 2015 Oct 5;(525):107–16. doi: 10.3897/zookeys.525.6021 (PMC4607852; doi:10.3897/zookeys.525.6021)
Supplement: XML Treatment for Themus (Themus) dimorphus [file zookeys.525.6021-treatment1.xml]

<!DOCTYPE tp:taxon-treatment
  PUBLIC "-//TaxonX//DTD Taxonomic Treatment Publishing DTD v0 20100105//EN" "tax-treatment-NSO.dtd">
<tp:taxon-treatment xmlns:tp="http://www.plazi.org/taxpub"><tp:treatment-meta><kwd-group><label>Taxon classification</label><kwd><named-content content-type="kingdom">Animalia</named-content></kwd><kwd><named-content content-type="order">Coleoptera</named-content></kwd><kwd><named-content content-type="family">Cantharidae</named-content></kwd></kwd-group><mixed-citation publication-type="journal"><person-group><name><surname>Su</surname><given-names>Junyan</given-names></name><name><surname>Li</surname><given-names>Limei</given-names></name><name><surname>Yang</surname><given-names>Yuxia</given-names></name><name><surname>Yang</surname><given-names>Xingke</given-names></name></person-group><article-title>A new species of <tp:taxon-name><tp:taxon-name-part taxon-name-part-type="genus">Themus</tp:taxon-name-part> (<tp:taxon-name-part taxon-name-part-type="subgenus">Themus</tp:taxon-name-part>)</tp:taxon-name> Motschulsky from Yunnan, China and a redescription of <tp:taxon-name><tp:taxon-name-part taxon-name-part-type="genus">T.</tp:taxon-name-part> (<tp:taxon-name-part taxon-name-part-type="subgenus">T.</tp:taxon-name-part>) <tp:taxon-name-part taxon-name-part-type="species">testaceicollis</tp:taxon-name-part></tp:taxon-name> Wittmer, 1983 (<tp:taxon-name><tp:taxon-name-part taxon-name-part-type="order">Coleoptera</tp:taxon-name-part></tp:taxon-name>, <tp:taxon-name><tp:taxon-name-part taxon-name-part-type="family">Cantharidae</tp:taxon-name-part></tp:taxon-name>)</article-title><source>Zookeys</source><day>5</day><month>10</month><year>2015</year><volume>2015</volume><issue>525</issue><fpage>107</fpage><lpage>116</lpage><pub-id pub-id-type="doi">10.3897/zookeys.525.6021</pub-id></mixed-citation></tp:treatment-meta><tp:nomenclature><tp:taxon-name>
                        <tp:taxon-name-part taxon-name-part-type="genus">Themus</tp:taxon-name-part>
                        (<tp:taxon-name-part taxon-name-part-type="subgenus">Themus</tp:taxon-name-part>)
                        <tp:taxon-name-part taxon-name-part-type="species">dimorphus</tp:taxon-name-part>
                    </tp:taxon-name><tp:taxon-authority>Y. Yang &amp; X. Yang</tp:taxon-authority><tp:taxon-status xmlns:xlink="http://www.w3.org/1999/xlink" xlink:type="simple">sp. n.</tp:taxon-status><xref ref-type="fig" rid="F1">Figs 1A–B</xref><xref ref-type="fig" rid="F2">, 2A–C, G</xref><xref ref-type="fig" rid="F3">, 3</xref></tp:nomenclature><tp:treatment-sec sec-type="type material"><title>Type material.</title><p>Holotype, male (<abbrev xmlns:xlink="http://www.w3.org/1999/xlink" content-type="institution" xlink:title="Museum of Hebei University, Baoding, China" xlink:type="simple">MHBU</abbrev>): <bold>CHINA</bold>: Yunnan, Yiliang, Xiaocaoba, 25.VIII.2013, leg. Xun Bian &amp; Guang-Lin Xie; Paratypes: 2 males (<abbrev xmlns:xlink="http://www.w3.org/1999/xlink" content-type="institution" xlink:title="Museum of Hebei University, Baoding, China" xlink:type="simple">MHBU</abbrev>): same data to the holotype; 2 females (<abbrev xmlns:xlink="http://www.w3.org/1999/xlink" content-type="institution" xlink:title="Museum of Hebei University, Baoding, China" xlink:type="simple">MHBU</abbrev>): same locality and collectors, 24.VIII.2013.</p></tp:treatment-sec><tp:treatment-sec sec-type="Description"><title>Description.</title><p>Male (Fig. <xref ref-type="fig" rid="F1">1A</xref>). Head metallic dark blue and weakly shining, lateral parts of clypeus yellow, mouthparts yellow, maxillary and labial palpi and apices of mandibles dark brown; prothorax yellow, pronotum with a moderately large, irregular black marking in center of disc, antennae black, antennomeres I–III yellow on ventral sides, scutellum black, elytra metallic green and weakly shining, legs and meso- and metasterna metallic dark blue and weakly shining, abdomen yellow, slightly darkened on both sides of ventrites I–V. Body densely covered with decumbent brown pubescence, mixed with slightly long semierect pubescence on elytra and a few long hairs along anterior margin of clypeus.</p><fig id="F1" position="float" orientation="portrait"><label>Figure 1.</label><caption><p>Habitus, dorsal view (<bold>A, C</bold> male <bold>B, D</bold> female): <bold>A–B</bold> <tp:taxon-name><tp:taxon-name-part taxon-name-part-type="genus">Themus</tp:taxon-name-part> (<tp:taxon-name-part taxon-name-part-type="subgenus">Themus</tp:taxon-name-part>) <tp:taxon-name-part taxon-name-part-type="species">dimorphus</tp:taxon-name-part></tp:taxon-name> sp. n. <bold>C–D</bold> <tp:taxon-name><tp:taxon-name-part taxon-name-part-type="genus">Themus</tp:taxon-name-part> (<tp:taxon-name-part taxon-name-part-type="subgenus">Themus</tp:taxon-name-part>) <tp:taxon-name-part taxon-name-part-type="species">testaceicollis</tp:taxon-name-part></tp:taxon-name> Wittmer, 1983. Scale bars = 2.0 mm.</p></caption><graphic xmlns:xlink="http://www.w3.org/1999/xlink" xlink:href="zookeys-525-107-g001.jpg" position="float" orientation="portrait" xlink:type="simple" id="oo_59314.jpg"/></fig><p>Head rounded, densely and finely punctate, surface lustrous; eyes slightly protruding, breadth across eyes slightly wider than anterior margin of pronotum; terminal maxillary palpomeres widest nearly in middle, arcuate and sharp at apical parts of inner margins, rounded at apices; antennae extending to basal two-fifth length of elytra, antennomeres II approximately twice as long as wide at apices, III–X slightly obliquely widened apicad, III approximately twice as long as wide at apices and 1.5 times as long as II, IV approximately 1.5 times as long as III, IV–XI subequal in length, each with a small round to short narrow longitudinal impression in middle or basal part of outer margin, XI pointed at apices.</p><p>Pronotum approximately 1.40 times as wide as long, widest near base, anterior margin arcuate, lateral margins slightly sinuate at anterior part and distinctly diverging posteriorly, posterior margin bisinuate and narrowly bordered, anterior angles rounded, posterior angles nearly rectangular, disc slightly convex at posterolateral parts, surface lustrous, slightly finely and sparsely punctate than that on head.</p><p>Elytra approximately 3.0 times longer than pronotum, 2.6 times longer than humeral width, lateral margins distinctly converging posteriorly, apex of each elytron rounded, disc rugulose-lacunose and coarsely punctate, surface matt.</p><p>Aedeagus (Fig. <xref ref-type="fig" rid="F2">2A–C</xref>): ventral process of each paramere narrow and straight, rounded at apex; conjoint dorsal plate of parameres slightly shorter than ventral processes, largely subroundly emarginated in middle of apical margin, with lateroapical angles acute and bent ventrally; laterophyses widely separated on both sides of median lobe, with apices acute and pointed dorsally to lateroapical angles of conjoint dorsal plate.</p><fig id="F2" position="float" orientation="portrait"><label>Figure 2.</label><caption><p><bold>A–F</bold> Aedeagus (<bold>A, D</bold> ventral view <bold>B, E</bold> dorsal view <bold>C, F</bold> lateral view); G–H. abdominal sternite VIII of female, ventral view: <bold>A–C, G</bold> <tp:taxon-name><tp:taxon-name-part taxon-name-part-type="genus">Themus</tp:taxon-name-part> (<tp:taxon-name-part taxon-name-part-type="subgenus">Themus</tp:taxon-name-part>) <tp:taxon-name-part taxon-name-part-type="species">dimorphus</tp:taxon-name-part></tp:taxon-name> sp. n. <bold>D–F, H</bold> <tp:taxon-name><tp:taxon-name-part taxon-name-part-type="genus">Themus</tp:taxon-name-part> (<tp:taxon-name-part taxon-name-part-type="subgenus">Themus</tp:taxon-name-part>) <tp:taxon-name-part taxon-name-part-type="species">testaceicollis</tp:taxon-name-part></tp:taxon-name> Wittmer, 1983. Scale bars = 1.0 mm.</p></caption><graphic xmlns:xlink="http://www.w3.org/1999/xlink" xlink:href="zookeys-525-107-g002.jpg" position="float" orientation="portrait" xlink:type="simple" id="oo_59315.jpg"/></fig><p>Female (Fig. <xref ref-type="fig" rid="F1">1B</xref>). Similar to male, but clypeus uniformly yellow; antennae narrower and shorter, extending to basal one-fifth length of elytra; antennomeres III nearly as long as II, IV‒XI without impressions, XI slightly longer than X; pronotum without any black marking (one specimens with two indistinct small dark brown markings on both sides of disc); elytra approximately 2.5 times longer than humeral width, with lateral margins slightly converging posteriorly; scutellum sometimes yellow (one specimen). Abdominal sternite VIII (Fig. <xref ref-type="fig" rid="F2">2G</xref>) moderately triangularly emarginated in middle and indistinctly emarginated on both sides of posterior margin. Internal reproductive organ of genitalia (Fig. <xref ref-type="fig" rid="F3">3</xref>): vagina stout, abruptly narrowed into a short tube at apical part of ventral side, below which present with a pair of strongly sclerotized, arcuate and conjoint ridges extending to median oviduct; diverticulum and spermatheca arising from the end of the short tube of vagina; diverticulum very short and rounded at apex; spermatheca sac-shaped and rounded at apex, distinctly expanded apicad and bent in middle, provided with a moderately long and thin accessory gland at base.</p><fig id="F3" position="float" orientation="portrait"><label>Figure 3.</label><caption><p>Female genitalia of <tp:taxon-name><tp:taxon-name-part taxon-name-part-type="genus">Themus</tp:taxon-name-part> (<tp:taxon-name-part taxon-name-part-type="subgenus">Themus</tp:taxon-name-part>) <tp:taxon-name-part taxon-name-part-type="species">dimorphus</tp:taxon-name-part></tp:taxon-name> sp. n.: <bold>A</bold> dorsal view <bold>B</bold> ventral view <bold>C</bold> right lateral view <bold>D</bold> left lateral view. Scale bars = 1.0 mm.</p></caption><graphic xmlns:xlink="http://www.w3.org/1999/xlink" xlink:href="zookeys-525-107-g003.jpg" position="float" orientation="portrait" xlink:type="simple" id="oo_59316.jpg"/></fig><p>Body length: 8.0‒11.0 mm; width: 3.0‒4.5 mm.</p></tp:treatment-sec><tp:treatment-sec sec-type="Distribution"><title>Distribution.</title><p>China (Yunnan).</p></tp:treatment-sec><tp:treatment-sec sec-type="Etymology"><title>Etymology.</title><p>The specific name is derived from Latin <italic>dimorphus</italic> (dimorphic), referring to its different coloration of head and pronotum in both sexes.</p></tp:treatment-sec><tp:treatment-sec sec-type="Diagnosis"><title>Diagnosis.</title><p>The new species can be distinguished from most of the species of <tp:taxon-name><tp:taxon-name-part taxon-name-part-type="genus">Themus</tp:taxon-name-part> (<tp:taxon-name-part taxon-name-part-type="subgenus">Themus</tp:taxon-name-part>)</tp:taxon-name> Motschulsky by the smaller body and uniformly orange pronotum or at most with one or two small black markings, which characters also equipped by the following species in the key.</p></tp:treatment-sec><tp:treatment-sec sec-type="A key to Themus (Themus) dimorphus sp. n. and its similar species"><title>A key to <tp:taxon-name><tp:taxon-name-part taxon-name-part-type="genus">Themus</tp:taxon-name-part> (<tp:taxon-name-part taxon-name-part-type="subgenus">Themus</tp:taxon-name-part>) <tp:taxon-name-part taxon-name-part-type="species">dimorphus</tp:taxon-name-part></tp:taxon-name> sp. n. and its similar species</title><table-wrap content-type="key" position="anchor" orientation="portrait"><table id="TID0ETHAC" rules="all"><tbody><tr><td rowspan="1" colspan="1">1</td><td rowspan="1" colspan="1">Legs mixed with orange and blue</td><td rowspan="1" colspan="1"><bold>2</bold></td></tr><tr><td rowspan="1" colspan="1">–</td><td rowspan="1" colspan="1">Legs uniformly blue</td><td rowspan="1" colspan="1"><bold>3</bold></td></tr><tr><td rowspan="1" colspan="1">2</td><td rowspan="1" colspan="1">Pronotum distinctly wider than long, with lateral margins nearly parallel; aedeagus: laterophyses flattened and tapered apically, slightly longer than conjoint parameres of parameres</td><td rowspan="1" colspan="1"><bold><tp:taxon-name><tp:taxon-name-part taxon-name-part-type="genus">Themus</tp:taxon-name-part> (<tp:taxon-name-part taxon-name-part-type="subgenus">Themus</tp:taxon-name-part>) <tp:taxon-name-part taxon-name-part-type="species">tumlonganus</tp:taxon-name-part></tp:taxon-name> (Pic, 1916)</bold></td></tr><tr><td rowspan="1" colspan="1">–</td><td rowspan="1" colspan="1">Pronotum slightly wider than long, with lateral margins slightly converging posteriorly; aedeagus: laterophyses unlike above, stout, slightly shorter than conjoint dorsal plate of parameres</td><td rowspan="1" colspan="1"><bold><tp:taxon-name><tp:taxon-name-part taxon-name-part-type="genus">Themus</tp:taxon-name-part> (<tp:taxon-name-part taxon-name-part-type="subgenus">Themus</tp:taxon-name-part>) <tp:taxon-name-part taxon-name-part-type="species">foveicollis</tp:taxon-name-part></tp:taxon-name> (Fairmaire, 1900)</bold></td></tr><tr><td rowspan="1" colspan="1">3</td><td rowspan="1" colspan="1">Pronotum distinctly wider than long, with lateral margins slightly diverging posteriorly; aedeagus: conjoint dorsal plate of parameres subroundly emarginated in middle of apical margin</td><td rowspan="1" colspan="1"><bold><tp:taxon-name><tp:taxon-name-part taxon-name-part-type="genus">Themus</tp:taxon-name-part> (<tp:taxon-name-part taxon-name-part-type="subgenus">Themus</tp:taxon-name-part>) <tp:taxon-name-part taxon-name-part-type="species">dimorphus</tp:taxon-name-part></tp:taxon-name> sp. n.</bold></td></tr><tr><td rowspan="1" colspan="1">–</td><td rowspan="1" colspan="1">Pronotum slightly wider than long, with lateral margins slightly converging posteriorly; aedeagus: conjoint dorsal plate of parameres inverse-trapeziformly emarginated in middle of apical margin</td><td rowspan="1" colspan="1"><bold><tp:taxon-name><tp:taxon-name-part taxon-name-part-type="genus">Themus</tp:taxon-name-part> (<tp:taxon-name-part taxon-name-part-type="subgenus">Themus</tp:taxon-name-part>) <tp:taxon-name-part taxon-name-part-type="species">testaceicollis</tp:taxon-name-part></tp:taxon-name> Wittmer, 1983</bold></td></tr></tbody></table></table-wrap></tp:treatment-sec></tp:taxon-treatment>
