# Supplementary material for: A new species of Themus (Themus) Motschulsky from Yunnan, China and a redescription of T. (T.) testaceicollis Wittmer, 1983 (Coleoptera, Cantharidae)
Source: Zookeys. 2015 Oct 5;(525):107–16. doi: 10.3897/zookeys.525.6021 (PMC4607852; doi:10.3897/zookeys.525.6021)
Supplement: XML Treatment for Themus (Themus) testaceicollis [file zookeys.525.6021-treatment2.xml]

<!DOCTYPE tp:taxon-treatment
  PUBLIC "-//TaxonX//DTD Taxonomic Treatment Publishing DTD v0 20100105//EN" "tax-treatment-NSO.dtd">
<tp:taxon-treatment xmlns:tp="http://www.plazi.org/taxpub"><tp:treatment-meta><kwd-group><label>Taxon classification</label><kwd><named-content content-type="kingdom">Animalia</named-content></kwd><kwd><named-content content-type="order">Coleoptera</named-content></kwd><kwd><named-content content-type="family">Cantharidae</named-content></kwd></kwd-group><mixed-citation publication-type="journal"><person-group><name><surname>Su</surname><given-names>Junyan</given-names></name><name><surname>Li</surname><given-names>Limei</given-names></name><name><surname>Yang</surname><given-names>Yuxia</given-names></name><name><surname>Yang</surname><given-names>Xingke</given-names></name></person-group><article-title>A new species of <tp:taxon-name><tp:taxon-name-part taxon-name-part-type="genus">Themus</tp:taxon-name-part> (<tp:taxon-name-part taxon-name-part-type="subgenus">Themus</tp:taxon-name-part>)</tp:taxon-name> Motschulsky from Yunnan, China and a redescription of <tp:taxon-name><tp:taxon-name-part taxon-name-part-type="genus">T.</tp:taxon-name-part> (<tp:taxon-name-part taxon-name-part-type="subgenus">T.</tp:taxon-name-part>) <tp:taxon-name-part taxon-name-part-type="species">testaceicollis</tp:taxon-name-part></tp:taxon-name> Wittmer, 1983 (<tp:taxon-name><tp:taxon-name-part taxon-name-part-type="order">Coleoptera</tp:taxon-name-part></tp:taxon-name>, <tp:taxon-name><tp:taxon-name-part taxon-name-part-type="family">Cantharidae</tp:taxon-name-part></tp:taxon-name>)</article-title><source>Zookeys</source><day>5</day><month>10</month><year>2015</year><volume>2015</volume><issue>525</issue><fpage>107</fpage><lpage>116</lpage><pub-id pub-id-type="doi">10.3897/zookeys.525.6021</pub-id></mixed-citation></tp:treatment-meta><tp:nomenclature><tp:taxon-name>
                        <tp:taxon-name-part taxon-name-part-type="genus">Themus</tp:taxon-name-part>
                        (<tp:taxon-name-part taxon-name-part-type="subgenus">Themus</tp:taxon-name-part>)
                        <tp:taxon-name-part taxon-name-part-type="species">testaceicollis</tp:taxon-name-part>
                    </tp:taxon-name><tp:taxon-authority>Wittmer, 1983</tp:taxon-authority><xref ref-type="fig" rid="F1">Figs 1C–D</xref><xref ref-type="fig" rid="F2">, 2D–F, H</xref><xref ref-type="fig" rid="F4">, 4</xref><!--PageBreak--><!--PageBreak--><!--PageBreak--><!--PageBreak--><!--PageBreak--><tp:nomenclature-citation-list><tp:nomenclature-citation><tp:taxon-name><tp:taxon-name-part taxon-name-part-type="genus">Themus</tp:taxon-name-part> <tp:taxon-name-part taxon-name-part-type="sensu">(s. str.?)</tp:taxon-name-part> <tp:taxon-name-part taxon-name-part-type="species">testaceicollis</tp:taxon-name-part></tp:taxon-name><comment> Wittmer, 1983: 218, Fig. 97.</comment></tp:nomenclature-citation><tp:nomenclature-citation><tp:taxon-name><tp:taxon-name-part taxon-name-part-type="genus">Themus</tp:taxon-name-part> <tp:taxon-name-part taxon-name-part-type="sensu">(s. str.)</tp:taxon-name-part> <tp:taxon-name-part taxon-name-part-type="species">testaceicollis</tp:taxon-name-part></tp:taxon-name><comment>: <xref ref-type="bibr" rid="B6">Wittmer 1995</xref>: 127.</comment></tp:nomenclature-citation></tp:nomenclature-citation-list></tp:nomenclature><tp:treatment-sec sec-type="type material"><title>Type material examined.</title><p>Holotype: 1 female (<named-content xmlns:xlink="http://www.w3.org/1999/xlink" content-type="dwc:institutional_code" xlink:type="simple">MNHN</named-content>): [h] “Tatsien Lu \ 1896” [CHINA, Sichuan, Kangding], [h] “<tp:taxon-name><tp:taxon-name-part taxon-name-part-type="genus">Themus</tp:taxon-name-part> <tp:taxon-name-part taxon-name-part-type="sensu">(s. str.?)</tp:taxon-name-part> \ <tp:taxon-name-part taxon-name-part-type="species">testaceicollis</tp:taxon-name-part></tp:taxon-name> \ Wittm. \ det. W. Wittmer”, [p] “HOLOTYPUS”. Paratype: 1 female (<named-content xmlns:xlink="http://www.w3.org/1999/xlink" content-type="dwc:institutional_code" xlink:type="simple">NHMB</named-content>): [p] “Ta-tsien-Loû \ Chasseurs Thibétaíns \ 1896” [CHINA, Sichuan, Kangding], [h] “<tp:taxon-name><tp:taxon-name-part taxon-name-part-type="genus">Themus</tp:taxon-name-part> <tp:taxon-name-part taxon-name-part-type="sensu">(s.str.?)</tp:taxon-name-part> \ <tp:taxon-name-part taxon-name-part-type="species">testaceicollis</tp:taxon-name-part></tp:taxon-name> \ Wittm. \ det. W. Wittmer”, [p] “PARATYPUS”.</p></tp:treatment-sec><tp:treatment-sec sec-type="material"><title>Additional material examined.</title><p><bold>CHINA: Shaanxi</bold>: 12 males, 7 females (<abbrev xmlns:xlink="http://www.w3.org/1999/xlink" content-type="institution" xlink:title="Institute of Zoology, Chinese Academy of Sciences, Beijing, China" xlink:type="simple">IZAS</abbrev>): Taibai, Baiyuanxiang, Primary Forest, <named-content xmlns:xlink="http://www.w3.org/1999/xlink" content-type="dwc:verbatimCoordinates" xlink:type="simple">33.814°N, 107.618°E</named-content>, 1619 m, 19.VI.2012, leg. Sha Li; 4 males (<abbrev xmlns:xlink="http://www.w3.org/1999/xlink" content-type="institution" xlink:title="Institute of Zoology, Chinese Academy of Sciences, Beijing, China" xlink:type="simple">IZAS</abbrev>): Liuba, Shangtaizi, Zibaishan, 22.VI.2012, leg. Yi Hua; 1female (MHUB): Fengxian, Heigou, 13.VI.2005, leg. Yi-Bin Ba; <bold>Hubei</bold>: 1 female (MHUB): Badong, Lvcongpo, 1700 m, 16.VII.2006, leg. Li Cai; <bold>Sichuan</bold>: 1 female (MHUB): Jiuzhaigou, Xinyangerlin, 14.VII.2009, leg. Zhen-Hua Gao &amp; Yi-Ping Niu.</p></tp:treatment-sec><tp:treatment-sec sec-type="Redescription"><title>Redescription.</title><p>Male (Fig. <xref ref-type="fig" rid="F1">1C</xref>). Head metallic green and strongly shining, mouthparts metallic green, mandibles light yellow at bases and dark brown at apices, terminal maxillary and labial palpomeres dark brown, antennae black, antennomeres I‒II metallic green on dorsal sides, I‒VI or VIII orange on ventral sides, prothorax light yellow, pronoum orange in center of disc, scutellum, elytra and legs metallic green and strongly shinning, meso- and metasterna and abdomen metallic dark blue and strongly shining. Head and elytra densely covered with decumbent light brown pubescence, pronotum with black pubescence, meso- and metasterna and abdomen with gray pubescence, sparsely mixed with long erect pubescence along anterior margin of clypeus.</p><p>Head rounded, densely and finely punctate, surface lustrous; eyes slightly protruding, breadth across eyes slightly narrower than anterior margin of pronotum; terminal maxillary palpomeres widest nearly in middle, arcuate and sharp at apical half parts of <!--PageBreak-->inner margins, rounded at apices; antennae almost extending to mid-length of elytra, antennomeres II approximately twice as long as wide at apices, III‒X slightly obliquely widened apicad, III about 1.5 times as long as wide at apices and slightly longer than II, IV approximately 1.5 times longer than III, IV‒VIII subequal in length and slightly longer than the following antennomeres, IV‒XI each with a short longitudinal impression nearly in middle of outer margin, XI slightly longer than X and pointed at apices.</p><p>Pronotum approximately 1.20 times as wide as long, widest before middle, anterior margin arcuate, lateral margins slightly sinuate and converging posteriorly, posterior margin bisinuate and narrowly bordered, anterior angles nearly rectangular, posterior angles rounded, disc slightly convex at posterolateral parts, finely and sparsely punctate, surface lustrous.</p><p>Elytra approximately 3.5 times longer than pronotum, 2.7 times longer than humeral width, lateral margins distinctly converging posteriorly, apex of each elytron rounded, disc rugulose-lacunose and coarsely punctate, surface matt.</p><p>Aedeagus (Fig. <xref ref-type="fig" rid="F2">2D–F</xref>): ventral process of each paramere narrow and nearly straight, rounded at apex; conjoint dorsal plate of parameres distinctly shorter than ventral processes, largely inverse-trapeziformly emarginated in middle of apical margin, present with two narrow transverse ridges near bottom of middle emargination on inner surface, lateroapical angles acute and bent ventrally in lateral view; laterophyses separated on dorsal side of median lobe, slightly shorter than conjoint dorsal plate, acute at apices which pointed towards the lower transverse ridge of conjoint dorsal plate.</p><p>Female (Fig. <xref ref-type="fig" rid="F1">1D</xref>). Similar to male, but eyes less protruding; antennae narrower and shorter, extending to basal one-fourth length of elytra; pronotum approximately 1.25 times as wide as long; elytra with lateral margins nearly parallel. Abdominal sternite VIII (Fig. <xref ref-type="fig" rid="F2">2H</xref>) each side of with a large and nearly triangular concave on posterior part, narrowly and moderately emarginated in middle and widely roundly emarginated on both sides of posterior margin, the portions between middle and lateral emarginations narrowly rounded at apices. Internal reproductive organ of genitalia (Fig. <xref ref-type="fig" rid="F4">4</xref>): vagina stout, with diverticulum and spermatheca situated at apex and median oviduct in middle of ventral side; spermatheca sac-shaped and rounded at apex, distinctly expanded apicad and bent in middle, provided with a long and thin accessory gland at base; diverticulum nearly gourd-shaped, global at apical part, with apex bent dorsally; spermatheca and diverticulum surrounded with a strongly sclerotized bracket at base, which is confluent in middle and extending to median oviduct on ventral side, the opening of spermatheca arising from left end of the sclerotized bracket on dorsal side.</p><fig id="F4" position="float" orientation="portrait"><label>Figure 4.</label><caption><p>Female genitalia of <tp:taxon-name><tp:taxon-name-part taxon-name-part-type="genus">Themus</tp:taxon-name-part> (<tp:taxon-name-part taxon-name-part-type="subgenus">Themus</tp:taxon-name-part>) <tp:taxon-name-part taxon-name-part-type="species">testaceicollis</tp:taxon-name-part></tp:taxon-name> Wittmer, 1983: <bold>A</bold> dorsal view <bold>B</bold> ventral view <bold>C</bold> right lateral view <bold>D</bold> left lateral view. Scale bars = 1.0 mm.</p></caption><graphic xmlns:xlink="http://www.w3.org/1999/xlink" xlink:href="zookeys-525-107-g004.jpg" position="float" orientation="portrait" xlink:type="simple" id="oo_59317.jpg"/></fig><p>Body length: 11.5–15.0 mm; width: 3.0–4.0 mm.</p></tp:treatment-sec><tp:treatment-sec sec-type="Distribution"><title>Distribution.</title><p>China (Hubei, Sichuan, Shaanxi, Gansu).</p></tp:treatment-sec><tp:treatment-sec sec-type="Remarks"><title>Remarks.</title><p>In the original publication (<xref ref-type="bibr" rid="B3">Wittmer 1983</xref>), this species was described based on female types collected in Sichuan, China. Later some male characters were supplemented (<xref ref-type="bibr" rid="B6">Wittmer 1995</xref>). In the present study, it is redescribed and provided with illustrations of genitalia of both sexes for the first time. And it is newly recorded in Hubei province of China.</p><!--PageBreak--></tp:treatment-sec><tp:treatment-sec><!--Section generated to contain objects referenced in tp:taxon-treatment.--><fig id="F1" position="float" orientation="portrait"><label>Figure 1.</label><caption><p>Habitus, dorsal view (<bold>A, C</bold> male <bold>B, D</bold> female): <bold>A–B</bold> <tp:taxon-name><tp:taxon-name-part taxon-name-part-type="genus">Themus</tp:taxon-name-part> (<tp:taxon-name-part taxon-name-part-type="subgenus">Themus</tp:taxon-name-part>) <tp:taxon-name-part taxon-name-part-type="species">dimorphus</tp:taxon-name-part></tp:taxon-name> sp. n. <bold>C–D</bold> <tp:taxon-name><tp:taxon-name-part taxon-name-part-type="genus">Themus</tp:taxon-name-part> (<tp:taxon-name-part taxon-name-part-type="subgenus">Themus</tp:taxon-name-part>) <tp:taxon-name-part taxon-name-part-type="species">testaceicollis</tp:taxon-name-part></tp:taxon-name> Wittmer, 1983. Scale bars = 2.0 mm.</p></caption><graphic xmlns:xlink="http://www.w3.org/1999/xlink" xlink:href="zookeys-525-107-g001.jpg" position="float" orientation="portrait" xlink:type="simple" id="oo_59314.jpg"/></fig><fig id="F2" position="float" orientation="portrait"><label>Figure 2.</label><caption><p><bold>A–F</bold> Aedeagus (<bold>A, D</bold> ventral view <bold>B, E</bold> dorsal view <bold>C, F</bold> lateral view); G–H. abdominal sternite VIII of female, ventral view: <bold>A–C, G</bold> <tp:taxon-name><tp:taxon-name-part taxon-name-part-type="genus">Themus</tp:taxon-name-part> (<tp:taxon-name-part taxon-name-part-type="subgenus">Themus</tp:taxon-name-part>) <tp:taxon-name-part taxon-name-part-type="species">dimorphus</tp:taxon-name-part></tp:taxon-name> sp. n. <bold>D–F, H</bold> <tp:taxon-name><tp:taxon-name-part taxon-name-part-type="genus">Themus</tp:taxon-name-part> (<tp:taxon-name-part taxon-name-part-type="subgenus">Themus</tp:taxon-name-part>) <tp:taxon-name-part taxon-name-part-type="species">testaceicollis</tp:taxon-name-part></tp:taxon-name> Wittmer, 1983. Scale bars = 1.0 mm.</p></caption><graphic xmlns:xlink="http://www.w3.org/1999/xlink" xlink:href="zookeys-525-107-g002.jpg" position="float" orientation="portrait" xlink:type="simple" id="oo_59315.jpg"/></fig></tp:treatment-sec><ref-list><ref id="B6"><mixed-citation xmlns:xlink="http://www.w3.org/1999/xlink" xlink:type="simple"><person-group><name name-style="western"><surname>Wittmer</surname><given-names>W</given-names></name></person-group> (<year>1995</year>) <article-title>Neue <tp:taxon-name><tp:taxon-name-part taxon-name-part-type="family">Cantharidae</tp:taxon-name-part></tp:taxon-name> (Col.) aus dem indo-malaiischen und palaearktischen Faunengebiet mit Mutationen.</article-title> <source>Entomologica Basiliensia</source> <volume>18</volume>: <fpage>109</fpage>‒<lpage>169</lpage>. </mixed-citation></ref><ref id="B3"><mixed-citation xmlns:xlink="http://www.w3.org/1999/xlink" xlink:type="simple"><person-group><name name-style="western"><surname>Švihla</surname><given-names>V</given-names></name></person-group> (<year>2008</year>) <article-title>Redescription of the subgenera of the genus <italic><tp:taxon-name><tp:taxon-name-part taxon-name-part-type="genus">Themus</tp:taxon-name-part></tp:taxon-name></italic> Motschulsky, 1858, with description of five new species (<tp:taxon-name><tp:taxon-name-part taxon-name-part-type="order">Coleoptera</tp:taxon-name-part></tp:taxon-name>: <tp:taxon-name><tp:taxon-name-part taxon-name-part-type="family">Cantharidae</tp:taxon-name-part></tp:taxon-name>).</article-title> <source>Veröffentlichungen des Naturkundemuseums Erfurt</source> <volume>27</volume>: <fpage>183</fpage>–<lpage>190</lpage>. </mixed-citation></ref></ref-list></tp:taxon-treatment>
